# Supplementary material for: ﻿A new species of Austrocypraea (Mollusca, Gastropoda, Cypraeidae) from the Pliocene of Flinders Island, Tasmania
Source: Zookeys. 2022 Oct 7;1123:173–85. doi: 10.3897/zookeys.1123.90917 (PMC9836644; doi:10.3897/zookeys.1123.90917)
Supplement: XML Treatment for Austrocypraea [file zookeys.1123.90917-treatment1.xml]

<!DOCTYPE tp:taxon-treatment
  PUBLIC "-//TaxonX//DTD Taxonomic Treatment Publishing DTD v0 20100105//EN" "tax-treatment-NSO.dtd">
<tp:taxon-treatment xmlns:tp="http://www.plazi.org/taxpub"><tp:treatment-meta><kwd-group><label>Taxon classification</label><kwd>
                  <named-content content-type="kingdom">Animalia</named-content>
                </kwd><kwd>
                  <named-content content-type="order">Littorinimorpha</named-content>
                </kwd><kwd>
                  <named-content content-type="family">Cypraeidae</named-content>
                </kwd></kwd-group><mixed-citation publication-type="journal"><person-group><name><surname>Southgate</surname><given-names>Paul C.</given-names></name><name><surname>Roberts</surname><given-names>Mike</given-names></name></person-group><article-title>﻿A new species of <italic><tp:taxon-name><tp:taxon-name-part taxon-name-part-type="genus" reg="Austrocypraea">Austrocypraea</tp:taxon-name-part></tp:taxon-name></italic> (<tp:taxon-name><tp:taxon-name-part taxon-name-part-type="phylum">Mollusca</tp:taxon-name-part></tp:taxon-name>, <tp:taxon-name><tp:taxon-name-part taxon-name-part-type="class">Gastropoda</tp:taxon-name-part></tp:taxon-name>, <tp:taxon-name><tp:taxon-name-part taxon-name-part-type="family">Cypraeidae</tp:taxon-name-part></tp:taxon-name>) from the Pliocene of Flinders Island, Tasmania</article-title><source>Zookeys</source><day>07</day><month>10</month><year>2022</year><volume>1123</volume><fpage>173</fpage><lpage>185</lpage><pub-id pub-id-type="doi">10.3897/zookeys.1123.90917</pub-id></mixed-citation></tp:treatment-meta><tp:nomenclature><label>﻿Genus</label><tp:taxon-name>
                <object-id xmlns:xlink="http://www.w3.org/1999/xlink" content-type="arpha" xlink:type="simple">9C78BBCB-16A7-54DC-BD95-70B3C26BCA86</object-id>
                <tp:taxon-name-part taxon-name-part-type="genus" reg="Austrocypraea">Austrocypraea</tp:taxon-name-part>
              </tp:taxon-name><tp:taxon-authority>Cossmann, 1903</tp:taxon-authority></tp:nomenclature><tp:treatment-sec sec-type="type species" id="SECID0EHMAC"><title>Type species.</title><p><italic><tp:taxon-name><tp:taxon-name-part taxon-name-part-type="genus" reg="Cypraea">Cypraea</tp:taxon-name-part><tp:taxon-name-part taxon-name-part-type="species" reg="contusa">contusa</tp:taxon-name-part></tp:taxon-name></italic> McCoy, 1877, by original designation. Balcombian, Middle Miocene, Fossil Beach, Victoria, Australia.</p></tp:treatment-sec></tp:taxon-treatment>
