# Supplementary material for: ﻿A new species of Austrocypraea (Mollusca, Gastropoda, Cypraeidae) from the Pliocene of Flinders Island, Tasmania
Source: Zookeys. 2022 Oct 7;1123:173–85. doi: 10.3897/zookeys.1123.90917 (PMC9836644; doi:10.3897/zookeys.1123.90917)
Supplement: XML Treatment for Austrocypraea jimgracei [file zookeys.1123.90917-treatment2.xml]

<!DOCTYPE tp:taxon-treatment
  PUBLIC "-//TaxonX//DTD Taxonomic Treatment Publishing DTD v0 20100105//EN" "tax-treatment-NSO.dtd">
<tp:taxon-treatment xmlns:tp="http://www.plazi.org/taxpub"><tp:treatment-meta><kwd-group><label>Taxon classification</label><kwd>
                  <named-content content-type="kingdom">Animalia</named-content>
                </kwd><kwd>
                  <named-content content-type="order">Littorinimorpha</named-content>
                </kwd><kwd>
                  <named-content content-type="family">Cypraeidae</named-content>
                </kwd></kwd-group><mixed-citation publication-type="journal"><person-group><name><surname>Southgate</surname><given-names>Paul C.</given-names></name><name><surname>Roberts</surname><given-names>Mike</given-names></name></person-group><article-title>﻿A new species of <italic><tp:taxon-name><tp:taxon-name-part taxon-name-part-type="genus" reg="Austrocypraea">Austrocypraea</tp:taxon-name-part></tp:taxon-name></italic> (<tp:taxon-name><tp:taxon-name-part taxon-name-part-type="phylum">Mollusca</tp:taxon-name-part></tp:taxon-name>, <tp:taxon-name><tp:taxon-name-part taxon-name-part-type="class">Gastropoda</tp:taxon-name-part></tp:taxon-name>, <tp:taxon-name><tp:taxon-name-part taxon-name-part-type="family">Cypraeidae</tp:taxon-name-part></tp:taxon-name>) from the Pliocene of Flinders Island, Tasmania</article-title><source>Zookeys</source><day>07</day><month>10</month><year>2022</year><volume>1123</volume><fpage>173</fpage><lpage>185</lpage><pub-id pub-id-type="doi">10.3897/zookeys.1123.90917</pub-id></mixed-citation></tp:treatment-meta><tp:nomenclature><label>﻿</label><tp:taxon-name>
                <object-id xmlns:xlink="http://www.w3.org/1999/xlink" content-type="arpha" xlink:type="simple">6C60B3A1-CA73-5D00-B409-C3A5C7128B42</object-id>
                <tp:taxon-name-part taxon-name-part-type="genus" reg="Austrocypraea">Austrocypraea</tp:taxon-name-part>
                <tp:taxon-name-part taxon-name-part-type="species" reg="jimgracei">jimgracei</tp:taxon-name-part>
                <object-id xmlns:xlink="http://www.w3.org/1999/xlink" content-type="zoobank" xlink:type="simple">https://zoobank.org/C1F042E5-6E4B-4038-A757-53B289C377CD</object-id>
              </tp:taxon-name><tp:taxon-status xmlns:xlink="http://www.w3.org/1999/xlink" xlink:type="simple">sp. nov.</tp:taxon-status><xref ref-type="fig" rid="F1">Figs 1</xref><xref ref-type="fig" rid="F2">, 2</xref><xref ref-type="fig" rid="F3">, 3</xref><xref ref-type="table" rid="T1">, Table 1</xref></tp:nomenclature><tp:treatment-sec sec-type="material" id="SECID0EROAC"><title>Material examined.</title><p><bold><italic>Holotype</italic>.</bold> Australia, Lackrana, Flinders Island, Tasmania; <named-content xmlns:xlink="http://www.w3.org/1999/xlink" content-type="dwc:verbatimCoordinates" xlink:type="simple"><named-content content-type="geo-json" specific-use="{&#34;type&#34;:&#34;Point&#34;,&#34;coordinates&#34;:[148.171667,-40.110278]}" id="NCID0E6OAC" xlink:type="simple">40°06'37"S, 148°10'18"E</named-content></named-content>; May, 2012; P.C. Southgate and M. Roberts leg.; dry specimen (fossil); among spoil material excavated for farm dam; TMAGZ10628.</p><p><bold><italic>Paratypes</italic>.</bold> Australia; same location as holotype; May, 2012-Feb, 2021; P.C. Southgate and M. Roberts leg.; dry specimens (fossils); among spoil material excavated for farm dam; TMAGZ10629 (1 specimen); <named-content xmlns:xlink="http://www.w3.org/1999/xlink" content-type="dwc:institutional_code" xlink:title="Australian Museum, Sydney" xlink:href="http://grbio.org/institution/australian-museum" xlink:type="simple">AM</named-content> F.156043 (1 specimen); <named-content xmlns:xlink="http://www.w3.org/1999/xlink" content-type="dwc:institutional_code" xlink:title="Australian Museum, Sydney" xlink:href="http://grbio.org/institution/australian-museum" xlink:type="simple">AM</named-content> F.156044 (1 specimen); <abbrev xmlns:xlink="http://www.w3.org/1999/xlink" xlink:title="Mike Roberts collection, Flinders Island, Tasmania" id="ABBRID0ETPAC" xlink:type="simple">MR</abbrev> 635 (1 specimen); <abbrev xmlns:xlink="http://www.w3.org/1999/xlink" xlink:title="Paul Southgate collection, Brisbane" id="ABBRID0EXPAC" xlink:type="simple">PS</abbrev> CF.174/175 (2 specimens).</p></tp:treatment-sec><tp:treatment-sec sec-type="material" id="SECID0E2PAC"><title>Other material.</title><p>Australia; same location as holotype; May, 2012-Feb, 2021; P.C. Southgate and M. Roberts leg.; dry specimens (fossils); among spoil material excavated for farm dam; <abbrev xmlns:xlink="http://www.w3.org/1999/xlink" xlink:title="Paul Southgate collection, Brisbane" id="ABBRID0ECAAE" xlink:type="simple">PS</abbrev> CF.305/306 (2 specimens); <abbrev xmlns:xlink="http://www.w3.org/1999/xlink" xlink:title="Mike Roberts collection, Flinders Island, Tasmania" id="ABBRID0EGAAE" xlink:type="simple">MR</abbrev> 657/658 (2 specimens); TMAGZ10630 (five partial specimens).</p></tp:treatment-sec><tp:treatment-sec sec-type="diagnosis" id="SECID0EKAAE"><title>Diagnosis.</title><p><italic><tp:taxon-name><tp:taxon-name-part taxon-name-part-type="genus" reg="Austrocypraea">Austrocypraea</tp:taxon-name-part><tp:taxon-name-part taxon-name-part-type="species" reg="jimgracei">jimgracei</tp:taxon-name-part></tp:taxon-name></italic> sp. nov. can be separated from all other members of the genus, fossil and extant, by a combination of the following characteristics: shell ovate to sub-pyriform, humped, highest point towards posterior, shell height around 71% length, shell width around 59% length; anterior extremity subtruncate, not extended in lateral profile, supported by well-defined anterior lateral flanges; protoconch paucispiral, spire projecting, overlain by callus. Aperture gently curved to the left posteriorly, widening slightly towards anterior; evenly spaced, relatively strong dentition; 13–17 columellar teeth, restricted to aperture, larger towards anterior; 17–21 labral teeth are longer, incised, and restricted to aperture margin. Fossula is broad, concave and smooth centrally, with shallow, barely discernible longitudinal depression or slightly raised ridge sometimes present; fossular margin with 4–6 denticles, visible in ventral view; anterior denticles not linked to adjacent columellar teeth by transverse ridges, but fine ridges may link posterior fossular denticles to adjacent columellar teeth. Columella smooth posterior to the fossula, lacking a defined columella ridge. Labral margin heavily callused, forming a distinct marginal edge, bent up towards the dorsum centrally; shallow anterior and posterior labral grooves may accommodate small, irregular, often elongate, pustules dorsal to the labral marginal edge; marginal edge may be weakly crenulate where marginal pustules intersect.</p></tp:treatment-sec><tp:treatment-sec sec-type="description" id="SECID0E2AAE"><title>Description.</title><p>Average size for the genus (Table <xref ref-type="table" rid="T1">1</xref>); shell length 23.1–25.5 mm (mean 24.5), W/L = 69–73% (mean 71%), H/L = 58–61% (mean 59%), H/W = 82–85% (mean 84%); ovoid to sub-pyriform, maximum shell height towards posterior; protoconch paucispiral, rounded; spire projecting, overlain by callus (Fig. <xref ref-type="fig" rid="F1">1</xref>). Shell formula: [24 (71-59-84) 19:15]. Dorsal surface smooth except for weak longitudinal growth lines. Basal callus strongly developed; base rounded. Shell margins callused; left margin rounded, smooth; labral marginal callus well developed, with distinct marginal edge, bent up towards the dorsum centrally (Fig. <xref ref-type="fig" rid="F2">2A</xref>); more sharply margined anteriorly and posteriorly, forming shallow labral grooves that may accommodate pustules or small tubercules, often elongate, dorsal to the marginal edge (Fig. <xref ref-type="fig" rid="F2">2B, C</xref>). The right marginal edge may be slightly crenulate where pustules intersect. Anterior and posterior canals are deep and bordered by strong projecting callus; anterior canal with dorsoventral orientation, not angled; anterior terminal subtruncate, hardly extended, supported by anterior lateral flanges; anterior tips moderately pointed. Posterior canal short, bent to the left; bordered on the left by well-developed columellar callus, not extending as far as the posterior end of the labrum. Aperture gently curved to the left posteriorly, widening anteriorly. Fossula broad (Fig. <xref ref-type="fig" rid="F3">3</xref>), concave and constricted posteriorly; bordered anteriorly by a well-defined terminal pleat, thickening where it joins the terminal ridge. Fossula margin with 4–6 denticles becoming weaker posteriorly; anterior denticles not linked to adjacent columellar teeth by transverse ridges; poorly developed ribs may link the smaller denticles at the posterior end of the fossula with collumellar teeth, where the fossula merges with the columella (Fig. <xref ref-type="fig" rid="F3">3B</xref>). Very weak ridges may extend onto the fossula from the marginal denticles and from the anterior-most columellar teeth, but they do not join; central fossula smooth, with shallow, longitudinal depression (Fig. <xref ref-type="fig" rid="F3">3E</xref>) or slightly raised ridge on the central fossula sometimes evident (Fig. <xref ref-type="fig" rid="F3">3A</xref>). A well-defined fossular gap is present at the anterior end of the fossula margin, between the anterior-most marginal denticle and the dorsal extremity of the terminal pleat. Columella lacks a defined columellar ridge and is smooth posterior to the fossula. Columellar teeth (13–17, Table <xref ref-type="table" rid="T1">1</xref>) spaced about one tooth width apart; present along the length of the columella, terminating at the anterior edge of columella callus bordering the posterior canal; anterior columella teeth stronger, first tooth generally stronger than those posterior to it, and separated from the terminal ridge by a prominent anterior gap. Labral teeth (17–21, Table <xref ref-type="table" rid="T1">1</xref>) restricted to aperture, longer anteriorly, more elongate and more numerous than columella teeth.</p><table-wrap id="T1" position="float" orientation="portrait"><label>Table 1.</label><caption><p>Descriptions and repositories of the type series of <italic><tp:taxon-name><tp:taxon-name-part taxon-name-part-type="genus" reg="Austrocypraea">Austrocypraea</tp:taxon-name-part><tp:taxon-name-part taxon-name-part-type="species" reg="jimgracei">jimgracei</tp:taxon-name-part></tp:taxon-name></italic> sp. nov.</p></caption><table id="TID0ES6AE" rules="all"><tbody><tr><th rowspan="1" colspan="1">Specimens (repository)</th><th rowspan="1" colspan="1">Length (mm)</th><th rowspan="1" colspan="1">Width (mm)</th><th rowspan="1" colspan="1">Height (mm)</th><th rowspan="1" colspan="1">Columellar teeth</th><th rowspan="1" colspan="1">Labral Teeth</th></tr><tr><td rowspan="1" colspan="1">Holotype (TMAGZ10628)</td><td rowspan="1" colspan="1">24.2</td><td rowspan="1" colspan="1">17.5</td><td rowspan="1" colspan="1">14.5</td><td rowspan="1" colspan="1">16</td><td rowspan="1" colspan="1">21</td></tr><tr><td rowspan="1" colspan="1">Paratype 1 (<named-content xmlns:xlink="http://www.w3.org/1999/xlink" content-type="dwc:institutional_code" xlink:title="Tasmanian Museum and Art Gallery, Hobart" xlink:href="http://grbio.org/institution/tasmanian-museum-art-gallery" xlink:type="simple">TMAG</named-content> Z10629)</td><td rowspan="1" colspan="1">25.4</td><td rowspan="1" colspan="1">18.5</td><td rowspan="1" colspan="1">15.4</td><td rowspan="1" colspan="1">13</td><td rowspan="1" colspan="1">17</td></tr><tr><td rowspan="1" colspan="1">Paratype 2 (<named-content xmlns:xlink="http://www.w3.org/1999/xlink" content-type="dwc:institutional_code" xlink:title="Australian Museum, Sydney" xlink:href="http://grbio.org/institution/australian-museum" xlink:type="simple">AM</named-content> F.156043)</td><td rowspan="1" colspan="1">23.1</td><td rowspan="1" colspan="1">16.4</td><td rowspan="1" colspan="1">13.8</td><td rowspan="1" colspan="1">16</td><td rowspan="1" colspan="1">20</td></tr><tr><td rowspan="1" colspan="1">Paratype 3 (<named-content xmlns:xlink="http://www.w3.org/1999/xlink" content-type="dwc:institutional_code" xlink:title="Australian Museum, Sydney" xlink:href="http://grbio.org/institution/australian-museum" xlink:type="simple">AM</named-content> F.156044)</td><td rowspan="1" colspan="1">25.2</td><td rowspan="1" colspan="1">18.2</td><td rowspan="1" colspan="1">14.9</td><td rowspan="1" colspan="1">16</td><td rowspan="1" colspan="1">18</td></tr><tr><td rowspan="1" colspan="1">Paratype 4 (<abbrev xmlns:xlink="http://www.w3.org/1999/xlink" xlink:title="Mike Roberts collection, Flinders Island, Tasmania" id="ABBRID0EUGAE" xlink:type="simple">MR</abbrev> 635)</td><td rowspan="1" colspan="1">23.6</td><td rowspan="1" colspan="1">16.4</td><td rowspan="1" colspan="1">13.9</td><td rowspan="1" colspan="1">14</td><td rowspan="1" colspan="1">18</td></tr><tr><td rowspan="1" colspan="1">Paratype 5 (<abbrev xmlns:xlink="http://www.w3.org/1999/xlink" xlink:title="Paul Southgate collection, Brisbane" id="ABBRID0EMHAE" xlink:type="simple">PS</abbrev> CF.174)</td><td rowspan="1" colspan="1">24.4</td><td rowspan="1" colspan="1">16.9</td><td rowspan="1" colspan="1">14.4</td><td rowspan="1" colspan="1">15</td><td rowspan="1" colspan="1">20</td></tr><tr><td rowspan="1" colspan="1">Paratype 6 (<abbrev xmlns:xlink="http://www.w3.org/1999/xlink" xlink:title="Paul Southgate collection, Brisbane" id="ABBRID0EEIAE" xlink:type="simple">PS</abbrev> CF.175)</td><td rowspan="1" colspan="1">25.5</td><td rowspan="1" colspan="1">17.7</td><td rowspan="1" colspan="1">14.9</td><td rowspan="1" colspan="1">17</td><td rowspan="1" colspan="1">20</td></tr><tr><td rowspan="1" colspan="1">Mean (± SD)</td><td rowspan="1" colspan="1">24.5 (±0.9)</td><td rowspan="1" colspan="1">17.4 (±0.8)</td><td rowspan="1" colspan="1">14.5 (±0.6)</td><td rowspan="1" colspan="1">15.3 (±1.4)</td><td rowspan="1" colspan="1">19.0 (±1.5)</td></tr></tbody></table></table-wrap><fig id="F1" position="float" orientation="portrait"><object-id xmlns:xlink="http://www.w3.org/1999/xlink" content-type="doi" xlink:type="simple">10.3897/zookeys.1123.90917.figure1</object-id><object-id xmlns:xlink="http://www.w3.org/1999/xlink" content-type="arpha" xlink:type="simple">456539C2-97E3-5302-88F1-F8A8A0BDF727</object-id><label>Figure 1.</label><caption><p><italic><tp:taxon-name><tp:taxon-name-part taxon-name-part-type="genus" reg="Austrocypraea">Austrocypraea</tp:taxon-name-part><tp:taxon-name-part taxon-name-part-type="species" reg="jimgracei">jimgracei</tp:taxon-name-part></tp:taxon-name></italic> sp. nov.; dorsal, ventral and marginal (labral) aspects <bold>A</bold> holotype, TMAGZ10628 <bold>B</bold> paratype 1, <named-content xmlns:xlink="http://www.w3.org/1999/xlink" content-type="dwc:institutional_code" xlink:title="Tasmanian Museum and Art Gallery, Hobart" xlink:href="http://grbio.org/institution/tasmanian-museum-art-gallery" xlink:type="simple">TMAG</named-content> Z10629 <bold>C</bold> paratype 5, senior author collection (<abbrev xmlns:xlink="http://www.w3.org/1999/xlink" xlink:title="Paul Southgate collection, Brisbane" id="ABBRID0EHKAE" xlink:type="simple">PS</abbrev> CF.174)</p></caption><graphic xmlns:xlink="http://www.w3.org/1999/xlink" xlink:href="zookeys-1123-173_article-90917__-g001.jpg" position="float" orientation="portrait" xlink:type="simple" id="oo_753805.jpg"><uri content-type="original_file" xlink:type="simple">https://binary.pensoft.net/fig/753805</uri></graphic></fig><fig id="F2" position="float" orientation="portrait"><object-id xmlns:xlink="http://www.w3.org/1999/xlink" content-type="doi" xlink:type="simple">10.3897/zookeys.1123.90917.figure2</object-id><object-id xmlns:xlink="http://www.w3.org/1999/xlink" content-type="arpha" xlink:type="simple">BAA19EDE-0E00-53E3-8B0B-BF4C1EED147E</object-id><label>Figure 2.</label><caption><p>Detail of labral margin of the holotype of <italic><tp:taxon-name><tp:taxon-name-part taxon-name-part-type="genus" reg="Austrocypraea">Austrocypraea</tp:taxon-name-part><tp:taxon-name-part taxon-name-part-type="species" reg="jimgracei">jimgracei</tp:taxon-name-part></tp:taxon-name></italic> sp. nov. (TMAGZ10628) showing labral margin (<bold>A</bold>), posterior labral groove (<bold>B</bold>) and anterior labral groove (<bold>C</bold>).</p></caption><graphic xmlns:xlink="http://www.w3.org/1999/xlink" xlink:href="zookeys-1123-173_article-90917__-g002.jpg" position="float" orientation="portrait" xlink:type="simple" id="oo_753806.jpg"><uri content-type="original_file" xlink:type="simple">https://binary.pensoft.net/fig/753806</uri></graphic></fig><fig id="F3" position="float" orientation="portrait"><object-id xmlns:xlink="http://www.w3.org/1999/xlink" content-type="doi" xlink:type="simple">10.3897/zookeys.1123.90917.figure3</object-id><object-id xmlns:xlink="http://www.w3.org/1999/xlink" content-type="arpha" xlink:type="simple">1D1F0DF1-B646-5AB4-A726-A64AB3A6162A</object-id><label>Figure 3.</label><caption><p>Detail of the fossula of sectioned shells of <italic><tp:taxon-name><tp:taxon-name-part taxon-name-part-type="genus" reg="Austrocypraea">Austrocypraea</tp:taxon-name-part><tp:taxon-name-part taxon-name-part-type="species" reg="jimgracei">jimgracei</tp:taxon-name-part></tp:taxon-name></italic> sp. nov., showing variation amongst specimens (TMAGZ10630). Arrows indicate a slightly raised ridge (<bold>A</bold>) and shallow longitudinal depression (<bold>E</bold>) sometimes present on the fossula.</p></caption><graphic xmlns:xlink="http://www.w3.org/1999/xlink" xlink:href="zookeys-1123-173_article-90917__-g003.jpg" position="float" orientation="portrait" xlink:type="simple" id="oo_753807.jpg"><uri content-type="original_file" xlink:type="simple">https://binary.pensoft.net/fig/753807</uri></graphic></fig><p><bold><italic>Variation</italic>.</bold> Available specimens show variation in the angle of slope of the fossula, the number and form of fossular marginal denticles, and the presence, or otherwise, of a shallow depression or a slightly raised ridge on the central part of the fossula (Fig. <xref ref-type="fig" rid="F3">3</xref>). Pustules dorsal to the anterior and posterior labral margins may or may not be present or visible, and this probably relates to specimen maturity and the degree of preservation. Pustules may produce a weakly crenulate marginal edge in some specimens where (and if) they intersect. This feature is present in the holotype and its development is likely related to specimen maturity and the degree of callus development.</p></tp:treatment-sec><tp:treatment-sec sec-type="Differential diagnosis" id="SECID0EVMAE"><title>Differential diagnosis.</title><p>Shell shape in cowries is commonly expressed using a ‘shell formula’ which reports linear shell measurements, and their ratios, as well as normalised tooth counts (<xref ref-type="bibr" rid="B1">Bridges and Lorenz 2013</xref>). The shell formula of <italic><tp:taxon-name><tp:taxon-name-part taxon-name-part-type="genus" reg="Austrocypraea">Austrocypraea</tp:taxon-name-part><tp:taxon-name-part taxon-name-part-type="species" reg="jimgracei">jimgracei</tp:taxon-name-part></tp:taxon-name></italic> sp. nov. is compared with those of all other <italic><tp:taxon-name><tp:taxon-name-part taxon-name-part-type="genus" reg="Austrocypraea">Austrocypraea</tp:taxon-name-part></tp:taxon-name></italic> fossil species, for which morphometric data are available, in Table <xref ref-type="table" rid="T2">2</xref>. In terms of shell shape (i.e., W/L, H/L and H/W), <italic><tp:taxon-name><tp:taxon-name-part taxon-name-part-type="genus" reg="Austrocypraea">A.</tp:taxon-name-part><tp:taxon-name-part taxon-name-part-type="species" reg="jimgracei">jimgracei</tp:taxon-name-part></tp:taxon-name></italic> sp. nov. is closest to <italic><tp:taxon-name><tp:taxon-name-part taxon-name-part-type="genus" reg="Austrocypraea">A.</tp:taxon-name-part><tp:taxon-name-part taxon-name-part-type="species" reg="amae">amae</tp:taxon-name-part></tp:taxon-name></italic> and <italic><tp:taxon-name><tp:taxon-name-part taxon-name-part-type="genus" reg="Austrocypraea">A.</tp:taxon-name-part><tp:taxon-name-part taxon-name-part-type="species" reg="rumballi">rumballi</tp:taxon-name-part></tp:taxon-name></italic> (Table <xref ref-type="table" rid="T2">2</xref>) and a broader range of shell characteristics is compared for these three species in Table <xref ref-type="table" rid="T3">3</xref>. The new species is similar in size and dimensions to <italic><tp:taxon-name><tp:taxon-name-part taxon-name-part-type="genus" reg="Austrocypraea">A.</tp:taxon-name-part><tp:taxon-name-part taxon-name-part-type="species" reg="amae">amae</tp:taxon-name-part></tp:taxon-name></italic>, where shell width relative to length (71%), height relative to length (60%), and height relative to width (84%) are very similar to values of 71%, 59% and 84%, respectively, for the same parameters in <italic><tp:taxon-name><tp:taxon-name-part taxon-name-part-type="genus" reg="Austrocypraea">A.</tp:taxon-name-part><tp:taxon-name-part taxon-name-part-type="species" reg="jimgracei">jimgracei</tp:taxon-name-part></tp:taxon-name></italic> sp. nov. (Table <xref ref-type="table" rid="T2">2</xref>). The anterior extremity of <italic><tp:taxon-name><tp:taxon-name-part taxon-name-part-type="genus" reg="Austrocypraea">A.</tp:taxon-name-part><tp:taxon-name-part taxon-name-part-type="species" reg="amae">amae</tp:taxon-name-part></tp:taxon-name></italic> is shorter and less produced, and the anterior canal is wider, deeper and more angled than in <italic><tp:taxon-name><tp:taxon-name-part taxon-name-part-type="genus" reg="Austrocypraea">A.</tp:taxon-name-part><tp:taxon-name-part taxon-name-part-type="species" reg="jimgracei">jimgracei</tp:taxon-name-part></tp:taxon-name></italic> sp. nov. The anterior lateral flanges supporting the anterior extremity of <italic><tp:taxon-name><tp:taxon-name-part taxon-name-part-type="genus" reg="Austrocypraea">A.</tp:taxon-name-part><tp:taxon-name-part taxon-name-part-type="species" reg="jimgracei">jimgracei</tp:taxon-name-part></tp:taxon-name></italic> sp. nov. are more developed than in <italic><tp:taxon-name><tp:taxon-name-part taxon-name-part-type="genus" reg="Austrocypraea">A.</tp:taxon-name-part><tp:taxon-name-part taxon-name-part-type="species" reg="amae">amae</tp:taxon-name-part></tp:taxon-name></italic>. The posterior extremity is more produced in <italic><tp:taxon-name><tp:taxon-name-part taxon-name-part-type="genus" reg="Austrocypraea">A.</tp:taxon-name-part><tp:taxon-name-part taxon-name-part-type="species" reg="jimgracei">jimgracei</tp:taxon-name-part></tp:taxon-name></italic> sp. nov. than in <italic><tp:taxon-name><tp:taxon-name-part taxon-name-part-type="genus" reg="Austrocypraea">A.</tp:taxon-name-part><tp:taxon-name-part taxon-name-part-type="species" reg="amae">amae</tp:taxon-name-part></tp:taxon-name></italic>, particularly on the right side. The new species can be easily separated from <italic><tp:taxon-name><tp:taxon-name-part taxon-name-part-type="genus" reg="Austrocypraea">A.</tp:taxon-name-part><tp:taxon-name-part taxon-name-part-type="species" reg="rumballi">rumballi</tp:taxon-name-part></tp:taxon-name></italic> by its much larger size.</p><table-wrap id="T2" position="float" orientation="portrait"><label>Table 2.</label><caption><p>Shell formulae [L (W/L – H/L – H/W) nLT: nCT] for known <italic><tp:taxon-name><tp:taxon-name-part taxon-name-part-type="genus" reg="Austrocypraea">Austrocypraea</tp:taxon-name-part></tp:taxon-name></italic> fossil species for which complete morphometric data are available.</p></caption><table id="TID0ENIAG" rules="all"><tbody><tr><th rowspan="1" colspan="1">Species</th><th rowspan="1" colspan="1">Shell formula</th><th rowspan="1" colspan="1">Data source(s)</th></tr><tr><td rowspan="1" colspan="1">
                        <italic>
                          <tp:taxon-name><tp:taxon-name-part taxon-name-part-type="genus" reg="Austrocypraea">Austrocypraea</tp:taxon-name-part><tp:taxon-name-part taxon-name-part-type="species" reg="constricta">constricta</tp:taxon-name-part></tp:taxon-name>
                        </italic>
                      </td><td rowspan="1" colspan="1">14 (59-48-81) 26:14</td><td rowspan="1" colspan="1">
                        <xref ref-type="bibr" rid="B11">Schilder (1935)</xref>
                      </td></tr><tr><td rowspan="1" colspan="1">
                        <italic>
                          <tp:taxon-name><tp:taxon-name-part taxon-name-part-type="genus" reg="Austrocypraea">A.</tp:taxon-name-part><tp:taxon-name-part taxon-name-part-type="species" reg="archeri">archeri</tp:taxon-name-part></tp:taxon-name>
                        </italic>
                      </td><td rowspan="1" colspan="1">21 (61-50-86) 22:17</td><td rowspan="1" colspan="1"><abbrev xmlns:xlink="http://www.w3.org/1999/xlink" xlink:title="Paul Southgate collection, Brisbane" id="ABBRID0EVUAE" xlink:type="simple">PS</abbrev> collection</td></tr><tr><td rowspan="1" colspan="1">
                        <italic>
                          <tp:taxon-name><tp:taxon-name-part taxon-name-part-type="genus" reg="Austrocypraea">A.</tp:taxon-name-part><tp:taxon-name-part taxon-name-part-type="species" reg="subsidua">subsidua</tp:taxon-name-part></tp:taxon-name>
                        </italic>
                      </td><td rowspan="1" colspan="1">22 (65-52-80) 25:18</td><td rowspan="1" colspan="1">
                        <xref ref-type="bibr" rid="B11">Schilder (1935)</xref>
                      </td></tr><tr><td rowspan="1" colspan="1">
                        <italic>
                          <tp:taxon-name><tp:taxon-name-part taxon-name-part-type="genus" reg="Austrocypraea">A.</tp:taxon-name-part><tp:taxon-name-part taxon-name-part-type="species" reg="scalena">scalena</tp:taxon-name-part></tp:taxon-name>
                        </italic>
                      </td><td rowspan="1" colspan="1">30 (64-57-89) 24:16</td><td rowspan="1" colspan="1">
                        <xref ref-type="bibr" rid="B11">Schilder (1935)</xref>
                      </td></tr><tr><td rowspan="1" colspan="1">
                        <italic>
                          <tp:taxon-name><tp:taxon-name-part taxon-name-part-type="genus" reg="Austrocypraea">A.</tp:taxon-name-part><tp:taxon-name-part taxon-name-part-type="species" reg="subcontusa">subcontusa</tp:taxon-name-part></tp:taxon-name>
                        </italic>
                      </td><td rowspan="1" colspan="1">15 (67-55-82) 18:15</td><td rowspan="1" colspan="1">
                        <xref ref-type="bibr" rid="B11">Schilder (1935)</xref>
                      </td></tr><tr><td rowspan="1" colspan="1">
                        <italic>
                          <tp:taxon-name><tp:taxon-name-part taxon-name-part-type="genus" reg="Austrocypraea">A.</tp:taxon-name-part><tp:taxon-name-part taxon-name-part-type="species" reg="contusa">contusa</tp:taxon-name-part></tp:taxon-name>
                        </italic>
                      </td><td rowspan="1" colspan="1">26 (74-66-89) 21:17</td><td rowspan="1" colspan="1">
                        <xref ref-type="bibr" rid="B11">Schilder (1935)</xref>
                      </td></tr><tr><td rowspan="1" colspan="1">
                        <italic>
                          <tp:taxon-name><tp:taxon-name-part taxon-name-part-type="genus" reg="Austrocypraea">A.</tp:taxon-name-part><tp:taxon-name-part taxon-name-part-type="species" reg="ampullacea">ampullacea</tp:taxon-name-part></tp:taxon-name>
                        </italic>
                      </td><td rowspan="1" colspan="1">34 (56-53-94) 27:22</td><td rowspan="1" colspan="1">
                        <xref ref-type="bibr" rid="B11">Schilder (1935)</xref>
                      </td></tr><tr><td rowspan="1" colspan="1">
                        <italic>
                          <tp:taxon-name><tp:taxon-name-part taxon-name-part-type="genus" reg="Austrocypraea">A.</tp:taxon-name-part><tp:taxon-name-part taxon-name-part-type="species" reg="parallela">parallela</tp:taxon-name-part></tp:taxon-name>
                        </italic>
                      </td><td rowspan="1" colspan="1">18 (53-46-86) 32:20</td><td rowspan="1" colspan="1">
                        <xref ref-type="bibr" rid="B11">Schilder (1935)</xref>
                      </td></tr><tr><td rowspan="1" colspan="1">
                        <italic>
                          <tp:taxon-name><tp:taxon-name-part taxon-name-part-type="genus" reg="Austrocypraea">A.</tp:taxon-name-part><tp:taxon-name-part taxon-name-part-type="species" reg="amae">amae</tp:taxon-name-part></tp:taxon-name>
                        </italic>
                      </td><td rowspan="1" colspan="1">28 (71-60-84) 22:16</td><td rowspan="1" colspan="1">
                        <xref ref-type="bibr" rid="B5">Fehse and Kendrick (2000)</xref>
                      </td></tr><tr><td rowspan="1" colspan="1">
                        <italic>
                          <tp:taxon-name><tp:taxon-name-part taxon-name-part-type="genus" reg="Austrocypraea">A.</tp:taxon-name-part><tp:taxon-name-part taxon-name-part-type="species" reg="rumballi">rumballi</tp:taxon-name-part></tp:taxon-name>
                        </italic>
                      </td><td rowspan="1" colspan="1">16 (73-63-85) 16:14</td><td rowspan="1" colspan="1"><xref ref-type="bibr" rid="B3">Fehse (2003)</xref>; <xref ref-type="bibr" rid="B15">Yates (2008)</xref></td></tr><tr><td rowspan="1" colspan="1">
                        <italic>
                          <tp:taxon-name><tp:taxon-name-part taxon-name-part-type="genus" reg="Austrocypraea">A.</tp:taxon-name-part><tp:taxon-name-part taxon-name-part-type="species" reg="goudeyana">goudeyana</tp:taxon-name-part></tp:taxon-name>
                        </italic>
                      </td><td rowspan="1" colspan="1">22 (68-58-86) 17:16</td><td rowspan="1" colspan="1">
                        <xref ref-type="bibr" rid="B4">Fehse (2013)</xref>
                      </td></tr><tr><td rowspan="1" colspan="1"><italic><tp:taxon-name><tp:taxon-name-part taxon-name-part-type="genus" reg="Austrocypraea">A.</tp:taxon-name-part><tp:taxon-name-part taxon-name-part-type="species" reg="jimgracei">jimgracei</tp:taxon-name-part></tp:taxon-name></italic> sp. nov.</td><td rowspan="1" colspan="1">24 (71-59-84) 19:15</td><td rowspan="1" colspan="1">This study</td></tr></tbody></table></table-wrap><p>Clear differences in fossula structure also separate <italic><tp:taxon-name><tp:taxon-name-part taxon-name-part-type="genus" reg="Austrocypraea">A.</tp:taxon-name-part><tp:taxon-name-part taxon-name-part-type="species" reg="jimgracei">jimgracei</tp:taxon-name-part></tp:taxon-name></italic> sp. nov. from <italic><tp:taxon-name><tp:taxon-name-part taxon-name-part-type="genus" reg="Austrocypraea">A.</tp:taxon-name-part><tp:taxon-name-part taxon-name-part-type="species" reg="amae">amae</tp:taxon-name-part></tp:taxon-name></italic> and <italic><tp:taxon-name><tp:taxon-name-part taxon-name-part-type="genus" reg="Austrocypraea">A.</tp:taxon-name-part><tp:taxon-name-part taxon-name-part-type="species" reg="rumballi">rumballi</tp:taxon-name-part></tp:taxon-name></italic>. The fossula of <italic><tp:taxon-name><tp:taxon-name-part taxon-name-part-type="genus" reg="Austrocypraea">A.</tp:taxon-name-part><tp:taxon-name-part taxon-name-part-type="species" reg="amae">amae</tp:taxon-name-part></tp:taxon-name></italic> is crossed by ribs which are continuous with the anterior columellar teeth and extend to the inner margin of the fossula (Table <xref ref-type="table" rid="T3">3</xref>). Denticles on the inner fossular margin of <italic><tp:taxon-name><tp:taxon-name-part taxon-name-part-type="genus" reg="Austrocypraea">A.</tp:taxon-name-part><tp:taxon-name-part taxon-name-part-type="species" reg="jimgracei">jimgracei</tp:taxon-name-part></tp:taxon-name></italic> sp. nov. are separated from adjacent anterior columellar teeth by a smooth central area of the fossula. The fossula of <italic><tp:taxon-name><tp:taxon-name-part taxon-name-part-type="genus" reg="Austrocypraea">A.</tp:taxon-name-part><tp:taxon-name-part taxon-name-part-type="species" reg="rumballi">rumballi</tp:taxon-name-part></tp:taxon-name></italic> is similar to that of <italic><tp:taxon-name><tp:taxon-name-part taxon-name-part-type="genus" reg="Austrocypraea">A.</tp:taxon-name-part><tp:taxon-name-part taxon-name-part-type="species" reg="jimgracei">jimgracei</tp:taxon-name-part></tp:taxon-name></italic> sp. nov. but differs by protruding further into the aperture, having a greater number of denticles on the inner margin (generally 6–7), and transverse ridges that link the denticles to columellar teeth, at least posteriorly (<xref ref-type="bibr" rid="B15">Yates 2008</xref>). An interesting feature of the fossula of <italic><tp:taxon-name><tp:taxon-name-part taxon-name-part-type="genus" reg="Austrocypraea">A.</tp:taxon-name-part><tp:taxon-name-part taxon-name-part-type="species" reg="rumballi">rumballi</tp:taxon-name-part></tp:taxon-name></italic> is an indistinct tubercle or longitudinal ridge in the middle of the fossula between the terminal ridge and the first or second transverse ridge of the fossula (<xref ref-type="bibr" rid="B15">Yates 2008</xref>). A shallow longitudinal depression or slightly raised ridge is sometimes present in the middle of the fossula of <italic><tp:taxon-name><tp:taxon-name-part taxon-name-part-type="genus" reg="Austrocypraea">A.</tp:taxon-name-part><tp:taxon-name-part taxon-name-part-type="species" reg="jimgracei">jimgracei</tp:taxon-name-part></tp:taxon-name></italic> sp. nov. (Fig. <xref ref-type="fig" rid="F3">3</xref>); however, the form of this feature varies and it is absent in some specimens.</p><table-wrap id="T3" position="float" orientation="portrait"><label>Table 3.</label><caption><p>Comparison of shell characters of <italic><tp:taxon-name><tp:taxon-name-part taxon-name-part-type="genus" reg="Austrocypraea">Austrocypraea</tp:taxon-name-part><tp:taxon-name-part taxon-name-part-type="species" reg="amae">amae</tp:taxon-name-part></tp:taxon-name></italic><xref ref-type="bibr" rid="B5">Fehse and Kendrick 2000</xref>, <italic><tp:taxon-name><tp:taxon-name-part taxon-name-part-type="genus" reg="Austrocypraea">A.</tp:taxon-name-part><tp:taxon-name-part taxon-name-part-type="species" reg="rumballi">rumballi</tp:taxon-name-part></tp:taxon-name></italic> Fehse, 2003 and <italic><tp:taxon-name><tp:taxon-name-part taxon-name-part-type="genus" reg="Austrocypraea">A.</tp:taxon-name-part><tp:taxon-name-part taxon-name-part-type="species" reg="jimgracei">jimgracei</tp:taxon-name-part></tp:taxon-name></italic> sp. nov.</p></caption><table id="TID0ENQAG" rules="all"><tbody><tr><th rowspan="2" colspan="1">Character</th><th rowspan="1" colspan="3">Species</th></tr><tr><th rowspan="1" colspan="1">
                        <italic>
                          <tp:taxon-name><tp:taxon-name-part taxon-name-part-type="genus" reg="Austrocypraea">Austrocypraea</tp:taxon-name-part><tp:taxon-name-part taxon-name-part-type="species" reg="amae">amae</tp:taxon-name-part></tp:taxon-name>
                        </italic>
                      </th><th rowspan="1" colspan="1">
                        <italic>
                          <tp:taxon-name><tp:taxon-name-part taxon-name-part-type="genus" reg="Austrocypraea">A.</tp:taxon-name-part><tp:taxon-name-part taxon-name-part-type="species" reg="rumballi">rumballi</tp:taxon-name-part></tp:taxon-name>
                        </italic>
                      </th><th rowspan="1" colspan="1"><italic><tp:taxon-name><tp:taxon-name-part taxon-name-part-type="genus" reg="Austrocypraea">A.</tp:taxon-name-part><tp:taxon-name-part taxon-name-part-type="species" reg="jimgracei">jimgracei</tp:taxon-name-part></tp:taxon-name></italic> sp. nov.</th></tr><tr><td rowspan="1" colspan="1">Length (mm):</td><td rowspan="1" colspan="1">20.7–38.9</td><td rowspan="1" colspan="1">11.0–22.1</td><td rowspan="1" colspan="1">23.1–25.5</td></tr><tr><td rowspan="1" colspan="1">Shape:</td><td rowspan="1" colspan="1">ovate, sub-pyriform to sub-cylindrical; highest point in posterior third. Short anterior extremity not extended in lateral profile.</td><td rowspan="1" colspan="1">broadly ovoid; inflated specimens globular. Anterior extremity short but extended in lateral profile.</td><td rowspan="1" colspan="1">ovate to sub-pyriform; highest point towards posterior; short anterior extremity, not extended in lateral profile, supported by well-developed lateral flanges.</td></tr><tr><td rowspan="1" colspan="1">Sculpture:</td><td rowspan="1" colspan="1">moderately to weakly malleate, mainly posteriorly; base smooth.</td><td rowspan="1" colspan="1">malleation present on the left side of many specimens but absent in others; base smooth.</td><td rowspan="1" colspan="1">malleation absent; base smooth.</td></tr><tr><td rowspan="1" colspan="1">Fossula:</td><td rowspan="1" colspan="1">broad, impressed, traversed by 6 or 7 ribs continuous with columella teeth.</td><td rowspan="1" colspan="1">broad with projecting inner margin; fossula denticles (~ 6) linked to columella teeth by transverse ridges becoming obsolete anteriorly. Indistinct tubercle or ridge centrally.</td><td rowspan="1" colspan="1">broad, inner margin with 4–6 denticles that do not connect to columella teeth; central fossula smooth. Shallow, longitudinal depression or raised area sometimes present centrally.</td></tr><tr><td rowspan="1" colspan="1">Labral margin:</td><td rowspan="1" colspan="1">rounded but not heavily thickened; generally rounded in posterior profile.</td><td rowspan="1" colspan="1">rounded but not heavily thickened; generally rounded in posterior profile.</td><td rowspan="1" colspan="1">heavily callused, forming a distinct marginal edge, bent up centrally; pustules or small tubercules often present dorsal to marginal edge.</td></tr><tr><td rowspan="1" colspan="1">Data source(s):</td><td rowspan="1" colspan="1">
                        <xref ref-type="bibr" rid="B5">Fehse and Kendrick 2000</xref>
                      </td><td rowspan="1" colspan="1"><xref ref-type="bibr" rid="B3">Fehse 2003</xref>; <xref ref-type="bibr" rid="B15">Yates (2008)</xref></td><td rowspan="1" colspan="1">This study</td></tr></tbody></table></table-wrap><p>The Miocene species <italic><tp:taxon-name><tp:taxon-name-part taxon-name-part-type="genus" reg="Austrocypraea">A.</tp:taxon-name-part><tp:taxon-name-part taxon-name-part-type="species" reg="contusa">contusa</tp:taxon-name-part></tp:taxon-name></italic> and <italic><tp:taxon-name><tp:taxon-name-part taxon-name-part-type="genus" reg="Austrocypraea">A.</tp:taxon-name-part><tp:taxon-name-part taxon-name-part-type="species" reg="goudeyana">goudeyana</tp:taxon-name-part></tp:taxon-name></italic> have similar size and proportions to <italic><tp:taxon-name><tp:taxon-name-part taxon-name-part-type="genus" reg="Austrocypraea">A.</tp:taxon-name-part><tp:taxon-name-part taxon-name-part-type="species" reg="jimgracei">jimgracei</tp:taxon-name-part></tp:taxon-name></italic> sp. nov., and the form of the anterior extremity, supported by distinct anterior lateral flanges, may also be similar for these species. However, <italic><tp:taxon-name><tp:taxon-name-part taxon-name-part-type="genus" reg="Austrocypraea">A.</tp:taxon-name-part><tp:taxon-name-part taxon-name-part-type="species" reg="contusa">contusa</tp:taxon-name-part></tp:taxon-name></italic> and <italic><tp:taxon-name><tp:taxon-name-part taxon-name-part-type="genus" reg="Austrocypraea">A.</tp:taxon-name-part><tp:taxon-name-part taxon-name-part-type="species" reg="goudeyana">goudeyana</tp:taxon-name-part></tp:taxon-name></italic> are readily separated from <italic><tp:taxon-name><tp:taxon-name-part taxon-name-part-type="genus" reg="Austrocypraea">A.</tp:taxon-name-part><tp:taxon-name-part taxon-name-part-type="species" reg="jimgracei">jimgracei</tp:taxon-name-part></tp:taxon-name></italic> sp. nov. because of their more produced anterior extremity, narrower aperture, which has consistent width throughout, and stronger dentition that may extend onto the columella. The form of the heavily callused labral margin of <italic><tp:taxon-name><tp:taxon-name-part taxon-name-part-type="genus" reg="Austrocypraea">A.</tp:taxon-name-part><tp:taxon-name-part taxon-name-part-type="species" reg="jimgracei">jimgracei</tp:taxon-name-part></tp:taxon-name></italic> sp. nov., that is bent up towards the dorsum centrally, is unique within the genus. Other species within the genus, such as <italic><tp:taxon-name><tp:taxon-name-part taxon-name-part-type="genus" reg="Austrocypraea">A.</tp:taxon-name-part><tp:taxon-name-part taxon-name-part-type="species" reg="contusa">contusa</tp:taxon-name-part></tp:taxon-name></italic>, <italic><tp:taxon-name><tp:taxon-name-part taxon-name-part-type="genus" reg="Austrocypraea">A.</tp:taxon-name-part><tp:taxon-name-part taxon-name-part-type="species" reg="goudeyana">goudeyana</tp:taxon-name-part></tp:taxon-name></italic> and <italic><tp:taxon-name><tp:taxon-name-part taxon-name-part-type="genus" reg="Austrocypraea">A.</tp:taxon-name-part><tp:taxon-name-part taxon-name-part-type="species" reg="subcontusa">subcontusa</tp:taxon-name-part></tp:taxon-name></italic>, may also develop a well-defined thickened labral margin, but unlike that of <italic><tp:taxon-name><tp:taxon-name-part taxon-name-part-type="genus" reg="Austrocypraea">A.</tp:taxon-name-part><tp:taxon-name-part taxon-name-part-type="species" reg="jimgracei">jimgracei</tp:taxon-name-part></tp:taxon-name></italic> sp. nov., when present, it generally forms a thin step-like rim to the shell margin that does not bend up towards the dorsum. The shells of a number of <italic><tp:taxon-name><tp:taxon-name-part taxon-name-part-type="genus" reg="Austrocypraea">Austrocypraea</tp:taxon-name-part></tp:taxon-name></italic> species, including the extant <italic><tp:taxon-name><tp:taxon-name-part taxon-name-part-type="genus" reg="Austrocypraea">A.</tp:taxon-name-part><tp:taxon-name-part taxon-name-part-type="species" reg="reevei">reevei</tp:taxon-name-part></tp:taxon-name></italic>, have shallow contusions or ‘malleation’ on the dorsal surface of the shell, but this is not a ubiquitous feature of the genus. For example, malleation is prominent on the shells of <italic><tp:taxon-name><tp:taxon-name-part taxon-name-part-type="genus" reg="Austrocypraea">A.</tp:taxon-name-part><tp:taxon-name-part taxon-name-part-type="species" reg="contusa">contusa</tp:taxon-name-part></tp:taxon-name></italic> and <italic><tp:taxon-name><tp:taxon-name-part taxon-name-part-type="genus" reg="Austrocypraea">A.</tp:taxon-name-part><tp:taxon-name-part taxon-name-part-type="species" reg="goudeyana">goudeyana</tp:taxon-name-part></tp:taxon-name></italic>, less prominent and generally restricted to the posterior half of the body whorl in <italic><tp:taxon-name><tp:taxon-name-part taxon-name-part-type="genus" reg="Austrocypraea">A.</tp:taxon-name-part><tp:taxon-name-part taxon-name-part-type="species" reg="rumballi">rumballi</tp:taxon-name-part></tp:taxon-name></italic> and <italic><tp:taxon-name><tp:taxon-name-part taxon-name-part-type="genus" reg="Austrocypraea">A.</tp:taxon-name-part><tp:taxon-name-part taxon-name-part-type="species" reg="amae">amae</tp:taxon-name-part></tp:taxon-name></italic>, obscure or absent in <italic><tp:taxon-name><tp:taxon-name-part taxon-name-part-type="genus" reg="Austrocypraea">A.</tp:taxon-name-part><tp:taxon-name-part taxon-name-part-type="species" reg="scalena">scalena</tp:taxon-name-part></tp:taxon-name></italic>, but totally lacking in <italic><tp:taxon-name><tp:taxon-name-part taxon-name-part-type="genus" reg="Austrocypraea">A.</tp:taxon-name-part><tp:taxon-name-part taxon-name-part-type="species" reg="onkastoma">onkastoma</tp:taxon-name-part></tp:taxon-name></italic>, <italic><tp:taxon-name><tp:taxon-name-part taxon-name-part-type="genus" reg="Austrocypraea">A.</tp:taxon-name-part><tp:taxon-name-part taxon-name-part-type="species" reg="archeri">archeri</tp:taxon-name-part></tp:taxon-name></italic>, <italic><tp:taxon-name><tp:taxon-name-part taxon-name-part-type="genus" reg="Austrocypraea">A.</tp:taxon-name-part><tp:taxon-name-part taxon-name-part-type="species" reg="subsidua">subsidua</tp:taxon-name-part></tp:taxon-name></italic> and <italic><tp:taxon-name><tp:taxon-name-part taxon-name-part-type="genus" reg="Austrocypraea">A.</tp:taxon-name-part><tp:taxon-name-part taxon-name-part-type="species" reg="parallela">parallela</tp:taxon-name-part></tp:taxon-name></italic>, and in all examined specimens of <italic><tp:taxon-name><tp:taxon-name-part taxon-name-part-type="genus" reg="Austrocypraea">A.</tp:taxon-name-part><tp:taxon-name-part taxon-name-part-type="species" reg="jimgracei">jimgracei</tp:taxon-name-part></tp:taxon-name></italic> sp. nov.</p></tp:treatment-sec><tp:treatment-sec sec-type="etymology" id="SECID0EGOAG"><title>Etymology.</title><p>Named in honour and in memory of the late Jim Grace of Lackrana, Flinders Island, on whose property all specimens of the new species were recovered.</p></tp:treatment-sec><tp:treatment-sec sec-type="distribution" id="SECID0ELOAG"><title>Distribution.</title><p>Known only from the Cameron Inlet Formation, Lackrana area, Flinders Island, Tasmania.</p></tp:treatment-sec><ref-list><ref id="B1"><mixed-citation xmlns:xlink="http://www.w3.org/1999/xlink" xlink:type="simple"><person-group><name name-style="western"><surname>Bridges</surname><given-names>RJ</given-names></name><name name-style="western"><surname>Lorenz</surname><given-names>F</given-names></name></person-group> (<year>2013</year>) <article-title>A revised morphometric formula for the characterisation of cowries (<tp:taxon-name><tp:taxon-name-part taxon-name-part-type="class">Gastropoda</tp:taxon-name-part></tp:taxon-name>: <tp:taxon-name><tp:taxon-name-part taxon-name-part-type="family">Cypraeidae</tp:taxon-name-part></tp:taxon-name>).</article-title><source>Conchylia</source><volume>43</volume>(<issue>1–4</issue>): <fpage>27</fpage>–<lpage>40</lpage>.</mixed-citation></ref><ref id="B11"><mixed-citation xmlns:xlink="http://www.w3.org/1999/xlink" xlink:type="simple"><person-group><name name-style="western"><surname>Schilder</surname><given-names>FA</given-names></name></person-group> (<year>1935</year>) <article-title>Revision of the Tertiary <tp:taxon-name><tp:taxon-name-part taxon-name-part-type="superfamily">Cypraeacea</tp:taxon-name-part></tp:taxon-name> of Australia and Tasmania.</article-title><source>Proceedings of the Malacological Society of London</source><volume>21</volume>(<issue>6</issue>): <fpage>325</fpage>–<lpage>355</lpage>.</mixed-citation></ref><ref id="B5"><mixed-citation xmlns:xlink="http://www.w3.org/1999/xlink" xlink:type="simple"><person-group><name name-style="western"><surname>Fehse</surname><given-names>D</given-names></name><name name-style="western"><surname>Kendrick</surname><given-names>GW</given-names></name></person-group> (<year>2000</year>) <article-title>A new species of <italic><tp:taxon-name><tp:taxon-name-part taxon-name-part-type="genus">Austrocypraea</tp:taxon-name-part></tp:taxon-name></italic> (<tp:taxon-name><tp:taxon-name-part taxon-name-part-type="class">Gastropoda</tp:taxon-name-part></tp:taxon-name>: <tp:taxon-name><tp:taxon-name-part taxon-name-part-type="family">Cypraeidae</tp:taxon-name-part></tp:taxon-name>) from the Late Pliocene of the Eucla Basin, southern Australia.</article-title><source>Records of the Western Australian Museum</source><volume>20</volume>: <fpage>95</fpage>–<lpage>101</lpage>.</mixed-citation></ref><ref id="B3"><mixed-citation xmlns:xlink="http://www.w3.org/1999/xlink" xlink:type="simple"><person-group><name name-style="western"><surname>Fehse</surname><given-names>D</given-names></name></person-group> (<year>2003</year>) <article-title>Katalog der fossilen <tp:taxon-name><tp:taxon-name-part taxon-name-part-type="superfamily">Cypraeoidea</tp:taxon-name-part></tp:taxon-name> (<tp:taxon-name><tp:taxon-name-part taxon-name-part-type="phylum">Mollusca</tp:taxon-name-part></tp:taxon-name>: <tp:taxon-name><tp:taxon-name-part taxon-name-part-type="class">Gastropoda</tp:taxon-name-part></tp:taxon-name>) in der Sammlung Franz Alfred Schilder. III.I Die Gattung <italic><tp:taxon-name><tp:taxon-name-part taxon-name-part-type="genus">Austrocypraea</tp:taxon-name-part></tp:taxon-name></italic> Cossmann, 1903 (<tp:taxon-name><tp:taxon-name-part taxon-name-part-type="phylum">Mollusca</tp:taxon-name-part></tp:taxon-name>: <tp:taxon-name><tp:taxon-name-part taxon-name-part-type="class">Gastropoda</tp:taxon-name-part></tp:taxon-name>: <tp:taxon-name><tp:taxon-name-part taxon-name-part-type="superfamily">Cypraeoidea</tp:taxon-name-part></tp:taxon-name>) in Australien.</article-title><source>Club Conchylia Informationen</source><volume>35</volume>: <fpage>49</fpage>–<lpage>73</lpage>.</mixed-citation></ref><ref id="B15"><mixed-citation xmlns:xlink="http://www.w3.org/1999/xlink" xlink:type="simple"><person-group><name name-style="western"><surname>Yates</surname><given-names>AM</given-names></name></person-group> (<year>2008</year>) Two new cowries (<tp:taxon-name><tp:taxon-name-part taxon-name-part-type="class">Gastropoda</tp:taxon-name-part></tp:taxon-name>: <tp:taxon-name><tp:taxon-name-part taxon-name-part-type="family">Cypraeidae</tp:taxon-name-part></tp:taxon-name>) from the middle Miocene of South Australia Alcheringa 32: 353–364. <ext-link xlink:type="simple" ext-link-type="doi" xlink:href="10.1080/03115510802417927">https://doi.org/10.1080/03115510802417927</ext-link></mixed-citation></ref><ref id="B4"><mixed-citation xmlns:xlink="http://www.w3.org/1999/xlink" xlink:type="simple"><person-group><name name-style="western"><surname>Fehse</surname><given-names>D</given-names></name></person-group> (<year>2013</year>) <article-title>A new fossil species of <italic><tp:taxon-name><tp:taxon-name-part taxon-name-part-type="genus">Austrocypraea</tp:taxon-name-part></tp:taxon-name></italic> (<tp:taxon-name><tp:taxon-name-part taxon-name-part-type="phylum">Mollusca</tp:taxon-name-part></tp:taxon-name>: <tp:taxon-name><tp:taxon-name-part taxon-name-part-type="class">Gastropoda</tp:taxon-name-part></tp:taxon-name>: <tp:taxon-name><tp:taxon-name-part taxon-name-part-type="family">Cypraeidae</tp:taxon-name-part></tp:taxon-name>) from Red Bluff, Victoria of Australia. Palaeontographica.</article-title><source>Abteilung A</source><volume>299</volume>(<issue>1–6</issue>): <fpage>115</fpage>–<lpage>125</lpage>. <ext-link xlink:type="simple" ext-link-type="doi" xlink:href="10.1127/pala/299/2013/115">https://doi.org/10.1127/pala/299/2013/115</ext-link></mixed-citation></ref></ref-list></tp:taxon-treatment>
